# Supplementary material for: Genome-Wide Analysis of Trehalose-6-Phosphate Phosphatase Gene Family and Their Expression Profiles in Response to Abiotic Stress in Groundnut
Source: Plants (Basel). 2024 Apr 9;13(8):1056. doi: 10.3390/plants13081056 (PMC11053902; doi:10.3390/plants13081056)
Supplement: Supplementary file 1 [file plants-13-01056-s001.zip › Supplementary Tables.xlsx]

## Sheet: Table S1
Table S1. Identification and physical properties of AhTPPs in Arachis hypogaea.
Gene name	Gene ID	Phylogenetic Group	Chromosome	Start	End	Translation direction	Gene length (bp)	CDS length (bp)	Exon	Intron
AhTPP1A	Arahy.FIK9JS.1	Ⅲ	A03	10868380	10873244	+	4864	1167	11	11
AhTPP2A	Arahy.P5P8C7.1	Ⅰ	A03	124464638	124467355	+	2717	1068	11	10
AhTPP3A	Arahy.51Y4LP.1	Ⅲ	A05	14048218	14053780	-	5562	1161	9	10
AhTPP4A	Arahy.J3QXZL.1	Ⅰ	A07	57504749	57508748	-	3999	939	9	8
AhTPP5A	Arahy.0FY2NM.1	Ⅱ	A08	8204445	8216930	+	12485	1122	9	12
AhTPP6A	Arahy.B1753N.1	Ⅰ	A08	12717424	12719898	-	2474	930	9	8
AhTPP7A	Arahy.B2J19D.1	Ⅱ	A08	49036435	49039546	-	3111	840	7	6
AhTPP8A	Arahy.SS1VDK.1	Ⅰ	A10	12843901	12849157	-	5256	1176	10	10
AhTPP1B	Arahy.CK7SVG.1	Ⅲ	B03	14488386	14492535	+	4149	1338	14	13
AhTPP2B	Arahy.FJ2B1F.1	Ⅰ	B03	127868945	127871708	+	2763	1068	11	11
AhTPP3B	Arahy.5Q8BGE.1	Ⅲ	B05	14981830	14987321	+	5491	1128	9	11
AhTPP4B	Arahy.DP0G5T.1	Ⅰ	B07	56617699	56620895	+	3196	942	9	8
AhTPP5B	Arahy.G2WE73.1	Ⅱ	B07	122383126	122395867	+	12741	1122	9	12
AhTPP6B	Arahy.KW1U5A.1	Ⅰ	B07	128686117	128688689	-	2572	984	9	9
AhTPP7B	Arahy.U769C2.1	Ⅱ	B02	4517116	4529201	-	12085	1005	9	11
AhTPP8B	Arahy.S15BQI.1	Ⅰ	B10	20822125	20826715	-	4590	1122	11	11

## Sheet: Table S2
Table S2. Collinearity analysis of duplicated AhTPP genes.
Gene ID	Chromosome	Gene name	Phylogenetic Group	Gene ID	Chromosome	Gene pair name	Phylogenetic Group	Ka	Ks	Ka/Ks	Million years ago (Mya)
Arahy.CK7SVG	B03	AhTPP1B	Ⅲ	Arahy.FIK9JS	A03	AhTPP1A	Ⅲ	0	0.018508	0	1.13966
Arahy.B1753N	A08	AhTPP6A	Ⅰ	Arahy.KW1U5A	B07	AhTPP6B	Ⅰ	0.0378287	0.11002	0.343834	6.77464
Arahy.B1753N	A08	AhTPP6A	Ⅰ	Arahy.SS1VDK	A10	AhTPP8A	Ⅰ	0.301632	2.30826	0.130675	142.134
Arahy.B2J19D	A08	AhTPP7A	Ⅱ	Arahy.U769C2	B02	AhTPP7B	Ⅱ	0.0159044	0.0661159	0.240553	4.07118
Arahy.FJ2B1F	B03	AhTPP2B	Ⅰ	Arahy.P5P8C7	A03	AhTPP2A	Ⅰ	0.00244998	0.0246598	0.0993514	1.51846
Arahy.P5P8C7	A03	AhTPP2A	Ⅰ	Arahy.SS1VDK	A10	AhTPP8A	Ⅰ	0.116327	0.810098	0.143596	49.8829
Arahy.P5P8C7	A03	AhTPP2A	Ⅰ	Arahy.S15BQI	B10	AhTPP8B	Ⅰ	0.110967	0.808522	0.137247	49.7858
Arahy.DP0G5T	B07	AhTPP4B	Ⅰ	Arahy.J3QXZL	A07	AhTPP4A	Ⅰ	0.00964127	0.0533822	0.180608	3.28708
Arahy.0FY2NM	A08	AhTPP5A	Ⅱ	Arahy.G2WE73	B07	AhTPP5B	Ⅱ	0.00346221	0.0580801	0.0596109	3.57636
Arahy.FJ2B1F	B03	AhTPP2B	Ⅰ	Arahy.SS1VDK	A10	AhTPP8A	Ⅰ	0.113423	0.847645	0.13381	52.1949
Arahy.FJ2B1F	B03	AhTPP2B	Ⅰ	Arahy.S15BQI	B10	AhTPP8B	Ⅰ	0.107983	0.84745	0.127421	52.1829
Arahy.S15BQI	B10	AhTPP8B	Ⅰ	Arahy.SS1VDK	A10	AhTPP8A	Ⅰ	0.0128793	0.047216	0.272774	2.90739

## Sheet: Table S3
Table S3. Identification and physical properties of TPP gene family members in two ancestral diploid peanut.
	Gene name	Gene ID	Chromosome	Start	End	Translation direction	pI	Molecular weight (KDa)	Protein length (aa)
A. duranensis	AdTPP1	Aradu.VFK73.1	A02	23483030	23483790	+	5.75	13.7698	122
	AdTPP2	Aradu.7GN6Y.1	A03	115874376	115876608	+	9.08	41.1292	367
	AdTPP3	Aradu.KH7TI.1	A05	13571678	13577167	-	8.33	21.5206	197
	AdTPP4	Aradu.78JKA.1	A06	107012808	107015175	-	8.16	45.4873	403
	AdTPP5	Aradu.85E8I.1	A07	59514533	59518235	-	9.48	42.615	378
	AdTPP6	Aradu.6CW61.1	A08	8415028	8424855	+	9.08	43.9107	386
	AdTPP7	Aradu.E735W.1	A08	12725780	12728015	-	9.22	45.0251	398
	AdTPP8	Aradu.2NI45.1	A10	13126885	13131817	-	8.77	47.084	419
A. ipaensis	AiTPP1	Araip.J8NGV.1	B02	4270262	4281038	-	9.95	29.1574	257
	AiTPP2	Araip.RE7Y3.1	B02	25507724	25509374	+	5.71	23.4977	209
	AiTPP3	Araip.3XD6G.1	B03	13994405	13998730	+	6.43	46.3229	415
	AiTPP4	Araip.QM4D8.1	B03	117749570	117751814	+	8.88	15.4216	135
	AiTPP5	Araip.IEQ0L.1	B05	14473275	14479404	+	6.84	44.0741	392
	AiTPP6	Araip.ZND2G.1	B07	75348529	75352224	+	9.49	41.4609	369
	AiTPP7	Araip.X56U4.1	B07	114941215	114950600	+	9.42	34.523	301
	AiTPP8	Araip.ER1BZ.1	B07	120913399	120915841	-	9.52	37.7306	335
	AiTPP9	Araip.MU5GG.1	B10	19774200	19778827	-	9.05	42.0592	376

## Sheet: Table S4
Table S4. Collinear analysis of TPP genes between A. hypogea and other plant species. *The size of the colinearity region.
Gene ID in Arachis hypogaea	Gene name	Chromosome	Gene ID in Arachis duranensis	Gene name	Chromosome	Span*
Arahy.P5P8C7	AhTPP2A	A03	Aradu.7GN6Y	AdTPP2	A03	1680
Arahy.FJ2B1F	AhTPP2B	B03	Aradu.7GN6Y	AdTPP2	A03	1660
Arahy.5Q8BGE	AhTPP3B	B05	Aradu.KH7TI	AdTPP3	A05	821
Arahy.J3QXZL	AhTPP4A	A07	Aradu.85E8I	AdTPP5	A07	873
Arahy.DP0G5T	AhTPP4B	B07	Aradu.85E8I	AdTPP5	A07	1080
Arahy.0FY2NM	AhTPP5A	A08	Aradu.6CW61	AdTPP6	A08	1090
Arahy.B1753N	AhTPP6A	A08	Aradu.E735W	AdTPP7	A08	648
Arahy.G2WE73	AhTPP5B	B07	Aradu.6CW61	AdTPP6	A08	1060
Arahy.KW1U5A	AhTPP6B	B08	Aradu.E735W	AdTPP7	A08	534
Arahy.SS1VDK	AhTPP8A	A10	Aradu.2NI45	AdTPP8	A10	1850
Arahy.S15BQI	AhTPP8B	B10	Aradu.2NI45	AdTPP8	A10	1580
Gene ID in Arachis hypogaea	Gene name	Chromosome	Gene ID in Arachis ipaensis	Gene name	Chromosome	Span*
Arahy.FIK9JS	AhTPP1A	A03	Araip.3XD6G	AiTPP3	B03	1780
Arahy.FIK9JS	AhTPP1A	A03	Araip.3XD6G	AiTPP3	B03	1780
Arahy.5Q8BGE	AhTPP3B	B05	Araip.IEQ0L	AiTPP5	B05	1150
Arahy.0FY2NM	AhTPP5A	A08	Araip.X56U4	AiTPP7	B07	759
Arahy.G2WE73	AhTPP5B	B07	Araip.X56U4	AiTPP7	B07	770
Arahy.B1753N	AhTPP6A	A08	Araip.ER1BZ	AiTPP8	B07	661
Arahy.KW1U5A	AhTPP6B	B07	Araip.ER1BZ	AiTPP8	B07	832
Arahy.B2J19D	AhTPP7A	A08	Araip.J8NGV	AiTPP1	B02	530
Arahy.U769C2	AhTPP7B	B02	Araip.J8NGV	AiTPP1	B02	621
Arahy.SS1VDK	AhTPP8A	A10	Araip.MU5GG	AiTPP9	B10	1730
Arahy.S15BQI	AhTPP8B	B10	Araip.MU5GG	AiTPP9	B10	1600
Gene ID in Arachis hypogaea	Gene name	Chromosome	Gene ID in Arabidopsis thaliana	Gene name	Chromosome	Span*
Arahy.P5P8C7	AhTPP2A	A03	AT2G22190	AtTPPE	At2	618
Arahy.P5P8C7	AhTPP2A	A03	AT4G39770	AtTPPH	At4	588
Arahy.P5P8C7	AhTPP2A	A03	AT5G10100	AtTPPI	At5	576
Arahy.FJ2B1F	AhTPP2B	B03	AT2G22190	AtTPPE	At2	631
Arahy.FJ2B1F	AhTPP2B	B03	AT4G39770	AtTPPH	At4	588
Arahy.FJ2B1F	AhTPP2B	B03	AT5G10100	AtTPPI	At5	579
Arahy.B1753N	AhTPP6A	A08	AT1G78090	AtTPPB	At1	353
Arahy.KW1U5A	AhTPP6B	B07	AT1G22210	AtTPPC	At1	353
Arahy.KW1U5A	AhTPP6B	B07	AT1G78090	AtTPPB	At1	405
Arahy.KW1U5A	AhTPP6B	B07	AT1G35910	AtTPPD	At1	398
Arahy.SS1VDK	AhTPP8A	A10	AT4G39770	AtTPPH	At4	587
Arahy.SS1VDK	AhTPP8A	A10	AT5G65140	AtTPPJ	At5	612
Arahy.S15BQI	AhTPP8B	B10	AT4G39770	AtTPPH	At4	549
Arahy.S15BQI	AhTPP8B	A10	AT5G10100	AtTPPI	At5	527
Gene ID in Arachis hypogaea	Gene name	Chromosome	Gene ID in Gossypium hirsutum	Gene name	Chromosome	Span*
Arahy.P5P8C7	AhTPP2A	A03	Gh_A11G215100	GhTPP9	A11	762
Arahy.FJ2B1F	AhTPP2B	B03	Gh_A11G215100	GhTPP9	A11	768
Arahy.FJ2B1F	AhTPP2B	B03	Gh_D11G237500	GhTPP20	D11	773
Arahy.FJ2B1F	AhTPP2B	B03	Gh_D12G107500	GhTPP21	D12	753
Arahy.P5P8C7	AhTPP5A	A03	Gh_D11G237500	GhTPP20	D11	767
Arahy.KW1U5A	AhTPP6B	B07	Gh_A06G040600	GhTPP6	A06	465
Arahy.KW1U5A	AhTPP6B	B07	Gh_D05G229100	GhTPP17	D05	471
Arahy.KW1U5A	AhTPP6B	B07	Gh_D06G040500	GhTPP18	D06	465
Arahy.SS1VDK	AhTPP8A	A10	Gh_A11G215100	GhTPP9	A11	745
Arahy.SS1VDK	AhTPP8A	A10	Gh_D03G037900	GhTPP14	D03	726
Arahy.SS1VDK	AhTPP8A	A10	Gh_D11G237500	GhTPP20	D11	748
Arahy.S15BQI	AhTPP8B	B10	Gh_A11G215100	GhTPP9	A11	696
Arahy.S15BQI	AhTPP8B	B10	Gh_D03G037900	GhTPP14	D03	694
Arahy.S15BQI	AhTPP8B	B10	Gh_D11G237500	GhTPP20	D11	696

## Sheet: Table S5
Table S5. Prediction of cis-acting elements in the promoter regions of AhTPP genes.
AhTPP members	Site Name	Organism	Position	Strand	Matrix score	Sequence	Function
AhTPP5A	G-box	Brassica oleracea	1082	-	9	TAACACGTAG	cis-acting regulatory element involved in light responsiveness
AhTPP5A	P-box	Oryza sativa	1188	-	7	CCTTTTG	gibberellin-responsive element
AhTPP3A	G-box	Brassica napus	315	+	8	ACACGTGT	cis-acting regulatory element involved in light responsiveness
AhTPP3A	G-box	Arabidopsis thaliana	316	+	6	CACGTG	cis-acting regulatory element involved in light responsiveness
AhTPP3A	G-box	Arabidopsis thaliana	377	+	6	TACGTG	cis-acting regulatory element involved in light responsiveness
AhTPP3A	G-box	Arabidopsis thaliana	422	+	6	TACGTG	cis-acting regulatory element involved in light responsiveness
AhTPP3A	G-box	Arabidopsis thaliana	782	-	6	CACGTG	cis-acting regulatory element involved in light responsiveness
AhTPP3A	G-box	Arabidopsis thaliana	1241	+	6	TACGTG	cis-acting regulatory element involved in light responsiveness
AhTPP3A	TGACG-motif	Hordeum vulgare	356	-	5	TGACG	cis-acting regulatory element involved in the MeJA-responsiveness
AhTPP3A	MBS	Arabidopsis thaliana	929	+	6	CAACTG	MYB binding site involved in drought-inducibility
AhTPP3A	G-box	Pisum sativum	316	+	6	CACGTG	cis-acting regulatory element involved in light responsiveness
AhTPP3A	G-box	Pisum sativum	782	-	6	CACGTG	cis-acting regulatory element involved in light responsiveness
AhTPP3A	TC-rich repeats	Nicotiana tabacum	370	+	9	GTTTTCTTAC	cis-acting element involved in defense and stress responsiveness
AhTPP3A	TC-rich repeats	Nicotiana tabacum	415	+	9	GTTTTCTTAC	cis-acting element involved in defense and stress responsiveness
AhTPP3A	ABRE	Arabidopsis thaliana	316	+	6	CACGTG	cis-acting element involved in the abscisic acid responsiveness
AhTPP3A	ABRE	Arabidopsis thaliana	317	+	5	ACGTG	cis-acting element involved in the abscisic acid responsiveness
AhTPP3A	ABRE	Arabidopsis thaliana	378	+	5	ACGTG	cis-acting element involved in the abscisic acid responsiveness
AhTPP3A	ABRE	Arabidopsis thaliana	423	+	5	ACGTG	cis-acting element involved in the abscisic acid responsiveness
AhTPP3A	ABRE	Arabidopsis thaliana	782	-	6	CACGTG	cis-acting element involved in the abscisic acid responsiveness
AhTPP3A	ABRE	Arabidopsis thaliana	783	+	5	ACGTG	cis-acting element involved in the abscisic acid responsiveness
AhTPP3A	ABRE	Arabidopsis thaliana	1242	+	5	ACGTG	cis-acting element involved in the abscisic acid responsiveness
AhTPP3B	G-box	Brassica napus	333	+	8	ACACGTGT	cis-acting regulatory element involved in light responsiveness
AhTPP3B	G-box	Arabidopsis thaliana	334	+	6	CACGTG	cis-acting regulatory element involved in light responsiveness
AhTPP3B	G-box	Arabidopsis thaliana	767	-	6	CACGTG	cis-acting regulatory element involved in light responsiveness
AhTPP3B	TGACG-motif	Hordeum vulgare	397	-	5	TGACG	cis-acting regulatory element involved in the MeJA-responsiveness
AhTPP3B	TGA-box	Glycine max	394	-	8	TGACGTAA	part of an auxin-responsive element
AhTPP3B	G-box	Pisum sativum	334	+	6	CACGTG	cis-acting regulatory element involved in light responsiveness
AhTPP3B	G-box	Pisum sativum	658	-	6	CACGTT	cis-acting regulatory element involved in light responsiveness
AhTPP3B	G-box	Pisum sativum	767	-	6	CACGTG	cis-acting regulatory element involved in light responsiveness
AhTPP3B	MBSI	Petunia hybrida	496	+	10.5	aaaAaaC(G/C)GTTA	MYB binding site involved in flavonoid biosynthetic genes regulation
AhTPP3B	ABRE	Arabidopsis thaliana	334	+	6	CACGTG	cis-acting element involved in the abscisic acid responsiveness
AhTPP3B	ABRE	Arabidopsis thaliana	335	+	5	ACGTG	cis-acting element involved in the abscisic acid responsiveness
AhTPP3B	ABRE	Arabidopsis thaliana	659	+	5	ACGTG	cis-acting element involved in the abscisic acid responsiveness
AhTPP3B	ABRE	Arabidopsis thaliana	767	-	6	CACGTG	cis-acting element involved in the abscisic acid responsiveness
AhTPP3B	ABRE	Arabidopsis thaliana	768	+	5	ACGTG	cis-acting element involved in the abscisic acid responsiveness
AhTPP3B	TC-rich repeats	Nicotiana tabacum	388	+	9	GTTTTCTTAC	cis-acting element involved in defense and stress responsiveness
AhTPP6A	CAT-box	Arabidopsis thaliana	340	-	6	GCCACT	cis-acting regulatory element related to meristem expression
AhTPP6A	TC-rich repeats	Nicotiana tabacum	814	+	9	GTTTTCTTAC	cis-acting element involved in defense and stress responsiveness
AhTPP6A	TGACG-motif	Hordeum vulgare	196	-	5	TGACG	cis-acting regulatory element involved in the MeJA-responsiveness
AhTPP6A	MBS	Arabidopsis thaliana	56	-	6	CAACTG	MYB binding site involved in drought-inducibility
AhTPP6A	MBS	Arabidopsis thaliana	506	-	6	CAACTG	MYB binding site involved in drought-inducibility
AhTPP7A	TATC-box	Oryza sativa	1208	+	7	TATCCCA	cis-acting element involved in gibberellin-responsiveness
AhTPP7A	TATC-box	Oryza sativa	1374	+	7	TATCCCA	cis-acting element involved in gibberellin-responsiveness
AhTPP7A	TGACG-motif	Hordeum vulgare	954	+	5	TGACG	cis-acting regulatory element involved in the MeJA-responsiveness
AhTPP7A	CAT-box	Arabidopsis thaliana	972	-	6	GCCACT	cis-acting regulatory element related to meristem expression
AhTPP7A	LTR	Hordeum vulgare	338	-	6	CCGAAA	cis-acting element involved in low-temperature responsiveness
AhTPP7A	MBSI	Petunia hybrida	987	-	11	TTTTTACGGTTA	MYB binding site involved in flavonoid biosynthetic genes regulation
AhTPP1B	TC-rich repeats	Nicotiana tabacum	928	+	9	GTTTTCTTAC	cis-acting element involved in defense and stress responsiveness
AhTPP1B	LTR	Hordeum vulgare	40	+	6	CCGAAA	cis-acting element involved in low-temperature responsiveness
AhTPP1B	LTR	Hordeum vulgare	404	-	6	CCGAAA	cis-acting element involved in low-temperature responsiveness
AhTPP1B	P-box	Oryza sativa	7	-	7	CCTTTTG	gibberellin-responsive element
AhTPP1B	TCA-element	Nicotiana tabacum	279	+	9	CCATCTTTTT	cis-acting element involved in salicylic acid responsiveness
AhTPP1B	TCA-element	Nicotiana tabacum	510	+	9	CCATCTTTTT	cis-acting element involved in salicylic acid responsiveness
AhTPP1B	TCA-element	Nicotiana tabacum	1452	+	9	CCATCTTTTT	cis-acting element involved in salicylic acid responsiveness
AhTPP1B	AuxRR-core	Nicotiana tabacum	648	+	7	GGTCCAT	cis-acting regulatory element involved in auxin responsiveness
AhTPP4B	ABRE	Arabidopsis thaliana	922	-	6	CACGTG	cis-acting element involved in the abscisic acid responsiveness
AhTPP4B	ABRE	Arabidopsis thaliana	923	+	5	ACGTG	cis-acting element involved in the abscisic acid responsiveness
AhTPP4B	G-box	Pisum sativum	922	-	6	CACGTG	cis-acting regulatory element involved in light responsiveness
AhTPP4B	P-box	Oryza sativa	345	-	7	CCTTTTG	gibberellin-responsive element
AhTPP4B	P-box	Oryza sativa	1311	+	7	CCTTTTG	gibberellin-responsive element
AhTPP4B	LTR	Hordeum vulgare	675	-	6	CCGAAA	cis-acting element involved in low-temperature responsiveness
AhTPP4B	MBS	Arabidopsis thaliana	1191	-	6	CAACTG	MYB binding site involved in drought-inducibility
AhTPP4B	G-box	Arabidopsis thaliana	922	-	6	CACGTG	cis-acting regulatory element involved in light responsiveness
AhTPP1A	TCA-element	Nicotiana tabacum	1027	+	9	CCATCTTTTT	cis-acting element involved in salicylic acid responsiveness
AhTPP1A	TCA-element	Nicotiana tabacum	1257	+	9	CCATCTTTTT	cis-acting element involved in salicylic acid responsiveness
AhTPP1A	AuxRR-core	Nicotiana tabacum	1395	+	7	GGTCCAT	cis-acting regulatory element involved in auxin responsiveness
AhTPP1A	TGACG-motif	Hordeum vulgare	683	-	5	TGACG	cis-acting regulatory element involved in the MeJA-responsiveness
AhTPP1A	ABRE	Arabidopsis thaliana	36	-	5	ACGTG	cis-acting element involved in the abscisic acid responsiveness
AhTPP1A	G-box	Pisum sativum	36	+	6	CACGTT	cis-acting regulatory element involved in light responsiveness
AhTPP1A	P-box	Oryza sativa	749	-	7	CCTTTTG	gibberellin-responsive element
AhTPP1A	LTR	Hordeum vulgare	275	-	6	CCGAAA	cis-acting element involved in low-temperature responsiveness
AhTPP1A	LTR	Hordeum vulgare	782	+	6	CCGAAA	cis-acting element involved in low-temperature responsiveness
AhTPP1A	LTR	Hordeum vulgare	1151	-	6	CCGAAA	cis-acting element involved in low-temperature responsiveness
AhTPP2B	TGACG-motif	Hordeum vulgare	956	+	5	TGACG	cis-acting regulatory element involved in the MeJA-responsiveness
AhTPP2B	TGACG-motif	Hordeum vulgare	1046	+	5	TGACG	cis-acting regulatory element involved in the MeJA-responsiveness
AhTPP2B	TGACG-motif	Hordeum vulgare	1238	+	5	TGACG	cis-acting regulatory element involved in the MeJA-responsiveness
AhTPP2B	G-box	Arabidopsis thaliana	850	-	6	TACGTG	cis-acting regulatory element involved in light responsiveness
AhTPP2B	CAT-box	Arabidopsis thaliana	229	+	6	GCCACT	cis-acting regulatory element related to meristem expression
AhTPP2B	ABRE	Arabidopsis thaliana	850	-	5	ACGTG	cis-acting element involved in the abscisic acid responsiveness
AhTPP5B	MBS	Arabidopsis thaliana	411	-	6	CAACTG	MYB binding site involved in drought-inducibility
AhTPP5B	G-box	Brassica oleracea	1100	-	9	TAACACGTAG	cis-acting regulatory element involved in light responsiveness
AhTPP5B	TC-rich repeats	Nicotiana tabacum	1057	-	9	ATTCTCTAAC	cis-acting element involved in defense and stress responsiveness
AhTPP5B	CAT-box	Arabidopsis thaliana	475	-	6	GCCACT	cis-acting regulatory element related to meristem expression
AhTPP4A	MBSI	Petunia hybrida	293	+	11	aaaAaaC(G/C)GTTA	MYB binding site involved in flavonoid biosynthetic genes regulation
AhTPP4A	G-box	Pisum sativum	1183	-	6	CACGTG	cis-acting regulatory element involved in light responsiveness
AhTPP4A	P-box	Oryza sativa	787	-	7	CCTTTTG	gibberellin-responsive element
AhTPP4A	ABRE	Arabidopsis thaliana	1183	-	6	CACGTG	cis-acting element involved in the abscisic acid responsiveness
AhTPP4A	ABRE	Arabidopsis thaliana	1184	+	5	ACGTG	cis-acting element involved in the abscisic acid responsiveness
AhTPP4A	G-box	Arabidopsis thaliana	1183	-	6	CACGTG	cis-acting regulatory element involved in light responsiveness
AhTPP4A	MBS	Arabidopsis thaliana	1454	-	6	CAACTG	MYB binding site involved in drought-inducibility
AhTPP2A	ABRE	Arabidopsis thaliana	793	-	5	ACGTG	cis-acting element involved in the abscisic acid responsiveness
AhTPP2A	ABRE	Arabidopsis thaliana	1179	+	5	ACGTG	cis-acting element involved in the abscisic acid responsiveness
AhTPP2A	MBSI	Petunia hybrida	1277	-	10.5	aaaAaaC(G/C)GTTA	MYB binding site involved in flavonoid biosynthetic genes regulation
AhTPP2A	G-box	Pisum sativum	793	+	6	CACGTT	cis-acting regulatory element involved in light responsiveness
AhTPP2A	G-box	Pisum sativum	1178	-	6	CACGTT	cis-acting regulatory element involved in light responsiveness
AhTPP2A	CAT-box	Arabidopsis thaliana	72	+	6	GCCACT	cis-acting regulatory element related to meristem expression
AhTPP2A	CAT-box	Arabidopsis thaliana	156	+	6	GCCACT	cis-acting regulatory element related to meristem expression
AhTPP2A	CAT-box	Arabidopsis thaliana	1013	-	6	GCCACT	cis-acting regulatory element related to meristem expression
AhTPP2A	MBS	Arabidopsis thaliana	545	-	6	CAACTG	MYB binding site involved in drought-inducibility
AhTPP2A	G-box	Zea mays	1112	-	6	CACGAC	cis-acting regulatory element involved in light responsiveness
AhTPP2A	GARE-motif	Brassica oleracea	27	+	7	TCTGTTG	gibberellin-responsive element
AhTPP2A	GARE-motif	Brassica oleracea	111	+	7	TCTGTTG	gibberellin-responsive element
AhTPP2A	TGACG-motif	Hordeum vulgare	798	+	5	TGACG	cis-acting regulatory element involved in the MeJA-responsiveness
AhTPP2A	TGACG-motif	Hordeum vulgare	1066	+	5	TGACG	cis-acting regulatory element involved in the MeJA-responsiveness
AhTPP8B	P-box	Oryza sativa	898	-	7	CCTTTTG	gibberellin-responsive element
AhTPP8B	G-box	Pisum sativum	1452	+	6	CACGTT	cis-acting regulatory element involved in light responsiveness
AhTPP8B	CAT-box	Arabidopsis thaliana	1465	+	6	GCCACT	cis-acting regulatory element related to meristem expression
AhTPP8B	ABRE	Arabidopsis thaliana	1452	-	5	ACGTG	cis-acting element involved in the abscisic acid responsiveness
AhTPP8B	G-box	Brassica oleracea	1270	-	9	TAACACGTAG	cis-acting regulatory element involved in light responsiveness
AhTPP8B	GARE-motif	Brassica oleracea	438	-	7	TCTGTTG	gibberellin-responsive element
AhTPP8B	TCA-element	Nicotiana tabacum	635	+	9	CCATCTTTTT	cis-acting element involved in salicylic acid responsiveness
AhTPP8A	GARE-motif	Brassica oleracea	435	-	7	TCTGTTG	gibberellin-responsive element
AhTPP8A	CAT-box	Arabidopsis thaliana	1465	+	6	GCCACT	cis-acting regulatory element related to meristem expression
AhTPP7B	MRE	Petroselinum crispum	811	-	7	AACCTAA	MYB binding site involved in light responsiveness
AhTPP7B	MRE	Petroselinum crispum	1082	+	7	AACCTAA	MYB binding site involved in light responsiveness

## Sheet: Table S6
Table S6. Summary of cis-acting elements in the promoter of AhTPP genes.
Category	Cis Elements	Functions	Amount of AhTPPs	Percentage (%)
Hormone response	ABRE	cis-acting element involved in the abscisic acid responsiveness	8	50
	TGACG-motif	cis-acting regulatory element involved in the MeJA-responsiveness	7	43.75
	TCA-element	cis-acting element involved in salicylic acid responsiveness	3	18.75
	P-box	gibberellin-responsive element	6	37.5
	GARE-motif	gibberellin-responsive element	3	18.75
	TATC-box	cis-acting element involved in gibberellin-responsiveness	1	6.25
	AuxRR-core	cis-acting regulatory element involved in auxin responsiveness	2	12.5
	TGA-box	part of an auxin-responsive element	1	6.25
Stress-related	TC-rich repeats	cis-acting element involved in defense and stress responsiveness	5	31.25
	LTR	cis-acting element involved in low-temperature responsiveness	4	25
	MBS	MYB binding site involved in drought-inducibility	6	37.5
	MBSI	MYB binding site involved in flavonoid biosynthetic genes regulation	4	25
Growth and development	CAT-box	cis-acting regulatory element related to meristem expression	7	43.75
Light response	G-box	cis-acting regulatory element involved in light responsiveness	10	62.5
	MRE	MYB binding site involved in light responsiveness	1	6.25

## Sheet: Table S7
Table S7. RNA-seq data of peanut in different tissues and developmental stages. RNA-seq data were derived from peanutbase website database. The values represent fragments per kilobase of transcript per million fragments mapped (FPKM).
		leaf			shoot		Root		Flower			Peg		Seed development
Group	Gene Name	Lateral stem leaf	Mainstem leaf	Seedling leaf	Vegetative shoot tip	Reproductive shoot tip	Root	Nodule	Perianth	Stamen	Pistils	Peg tip aerial	Peg tip below soil	Peg tip to fruit Pattee 1	Fruit Pattee 1	Fruit Pattee 3	Pericarp Pattee 5	Pericarp Pattee 6	Seed Pattee 5	Seed Pattee 6	Seed Pattee 7	Seed Pattee 8	Seed Pattee 10
Ⅰ	AhTPP2A	8.34116	6.86469	6.82464	1.49197	1.78497	23.8715	80.7306	127.662	12.0756	47.5723	4.96483	2.63835	20.5287	3.85127	5.3907	9.31365	20.4339	26.3442	16.227	10.2247	1.0532	0.358077
	AhTPP4A	0.0692707	0	0	0.308758	0.0444034	2.42113	6.25529	2.55232	0	0.323469	0.238771	0.218129	0.260881	0.465995	0.19608	0.25907	0.388004	0.221895	0.322251	0.0928834	0.108899	0
	AhTPP6A	1.54961	2.76377	1.76434	3.16694	9.64248	78.5591	20.6756	7.97709	4.51156	1.05469	4.61534	3.41659	14.5312	13.8328	2.17764	4.0911	6.62896	10.5952	19.8071	6.97531	3.5185	0.810234
	AhTPP8A	0.696441	0.977274	0.633146	1.40718	1.44314	0.548699	6.80304	19.5554	1.68122	1.75324	0.242088	0.153378	1.63173	1.04183	0.168597	0.409549	0.453234	0	0.409296	1.09934	0.0869528	0.246303
	AhTPP2B	7.53516	5.43287	8.16582	5.6299	3.98685	32.238	71.6985	142.321	25.3038	65.8333	8.44226	7.8723	26.5688	4.5068	4.41569	12.8293	31.898	27.8634	28.7047	25.5415	4.97878	2.0838
	AhTPP4B	0.074904	0.0271557	0	0.0639672	0.177386	2.25663	2.76529	1.90261	0	0.19034	0.0417462	0.109289	0.173367	0.83612	0.195455	0.345443	0.569241	0.0916121	0.0255873	0.0925876	0	0
	AhTPP6B	0.904381	1.84914	0.478586	1.47203	7.50071	6.5912	5.41726	4.56849	2.61631	0.915988	2.25859	1.20902	0.580885	16.1865	0.748451	0.946311	0.820232	5.63425	9.73617	3.53301	4.46853	2.61471
	AhTPP8B	0.834934	1.34802	0.696055	1.72267	3.38605	4.66853	36.0058	19.3929	3.0615	1.37354	0.838673	1.2012	3.92996	0.935978	0.403918	0.369572	0.634869	0.139277	0.346694	0.93184	0.273413	0
Ⅱ	AhTPP5A	0.443634	0.617878	0	0.332866	0.906117	0.80591	0.667554	1.91703	0.690935	5.72122	0.0733005	0.0539066	0.0727771	0	0.138851	0.0230318	0.0397005	0.352702	0.318607	0.132838	0.182275	0.557658
	AhTPP7A	0	0	0	0	0.0661891	0.0290797	0	0	0	0.0489358	0	0	0.0972094	0	0	0	0	0	0.0326689	0	0	0.110444
	AhTPP5B	0.294359	0.516319	0.0680684	0.161115	0.409087	0.866987	1.00403	2.36804	0.152107	6.67568	0.179659	0.213706	0.109166	0.155996	0	0.183929	0.12012	0.660361	0.474935	0.160389	0.182275	0.485074
	AhTPP7B	0.129443	0.0561778	0	0	0	0.0583991	0	24.4495	0	6.5781	0	0	0.0812497	0	0	0	0	0	0.0546107	0.0560243	0	0.0461557
Ⅲ	AhTPP1A	38.9253	34.561	49.8937	11.8639	16.6205	114.015	86.2142	120.157	36.293	61.8334	13.634	25.8364	30.2624	21.8222	16.6566	28.3398	38.7531	24.0248	31.5988	26.5862	10.9529	6.16532
	AhTPP3A	1.5808	0.994541	2.09938	1.30879	2.75794	0.656203	0.380107	363.164	3.73664	20.6298	1.52763	1.57235	4.04411	1.65832	1.69552	0.755902	0.48204	0.761389	0.657331	0.292889	0.0880762	0
	AhTPP1B	33.5684	29.5632	33.8848	9.40146	11.6997	88.8233	71.812	92.262	18.9826	38.4236	15.1915	18.3433	24.6554	17.1365	13.2418	20.9467	22.7789	17.6655	17.8621	14.6632	7.56606	4.66864
	AhTPP3B	0.521898	0.355355	0.801454	0.0534194	0.925794	0.756297	0.482558	66.0032	1.75277	9.65314	0.0961523	0.0526648	0.86868	0.4655	1.95853	0.371084	0.0405027	0.321875	0.338281	0.0274052	0.0906529	0

## Sheet: Table S8
Table S8. Transcriptional level of AhTPPs in response to cold and drought stress. The RNA-data were derived from Peanut Genome Resource. Plants grown under normal condition (CK) were used as control.
	Gene name	Gene ID	CK (Drought)	Drought	CK (Cold)	Cold
Ⅰ	AhTPP2A	Arahy.P5P8C7.1	2.6	11.37	2.37	5.77
	AhTPP4A	Arahy.J3QXZL.1	0	0	0	0.06
	AhTPP6A	Arahy.B1753N.1	3.65	0.76	4.87	7.29
	AhTPP8A	Arahy.SS1VDK.1	2.28	7.57	1.03	1.7
	AhTPP2B	Arahy.FJ2B1F.1	3.5	8.53	4.36	7.08
	AhTPP4B	Arahy.DP0G5T.1	0	0.18	0	0.06
	AhTPP6B	Arahy.KW1U5A.1	3.35	1.28	1.39	1
	AhTPP8B	Arahy.S15BQI.1	1.36	2.91	0.63	0.91
Ⅱ	AhTPP5A	Arahy.0FY2NM.1	0.14	0.34	0.12	0
	AhTPP7A	Arahy.B2J19D.1	0	0	0	0
	AhTPP5B	Arahy.G2WE73.1	0.15	0.38	0.35	0.33
	AhTPP7B	Arahy.U769C2.1	0	0	0.04	0
Ⅲ	AhTPP1A	Arahy.FIK9JS.1	11.79	9.47	19.38	26.36
	AhTPP3A	Arahy.51Y4LP.1	0.5	0.07	0.52	0.06
	AhTPP1B	Arahy.CK7SVG.1	13.69	10.89	22.63	26.64
	AhTPP3B	Arahy.5Q8BGE.1	0.32	0.54	0.12	0

## Sheet: Table S9
Table S9. Transcriptional level of AhTPPs after cold treatment for different time in the two peanut varieties. RNA-seq data were obtained from NCBI (accession NO. PRJNA751249).
Subroup	GeneName	ZH12_0h	ZH12_3h	ZH12_24h	ZH12_48h	SLH_0h	SLH_3h	SLH_24h	SLH_48h
Ⅰ	AhTPP2A	2.02648	3.82349	14.5785	6.65434	4.6122	4.47361	17.8544	10.4949
	AhTPP6A	1.44377	14.9729	4.10262	3.08635	1.29819	18.4489	6.4693	2.47874
	AhTPP8A	0.334939	0.370173	1.13075	0.140667	1.54479	0.987859	0.767497	1.82695
	AhTPP2B	1.34416	2.92829	17.53	6.29762	3.19157	3.67239	25.1545	7.94781
	AhTPP4B	0.0261291	0	0.0329344	0.172822	0	0.0369291	0.120749	0.100636
	AhTPP6B	0.308813	0.487394	2.15804	1.56554	0.229051	0.241616	0.855689	0.445373
	AhTPP8B	0.230167	0.229336	1.21592	0.287083	1.30868	0.685044	1.06359	2.14685
Ⅱ	AhTPP5A	0.189764	0.167474	0.724077	1.86491	0.233228	0.390398	1.28837	1.67805
	AhTPP5B	0.335104	0.360536	0.961923	1.75728	0.260625	0.356379	1.10672	1.74097
	AhTPP7B	0	0.0135361	0	0	0.0658389	0.0458691	0.203545	0.0388467
Ⅲ	AhTPP1A	8.36497	44.8174	63.9873	21.5571	9.92158	50.9468	219.896	29.1279
	AhTPP3A	0.0902177	0.258065	0.0239874	0.00525642	0.0917225	0.083538	0.0303382	0.024248
	AhTPP1B	11.6309	71.2708	108.148	41.7491	15.4012	77.9518	445.667	56.667
	AhTPP3B	0.0136672	0.0689246	0.0064315	0.00472084	0.0510047	0.0599891	0.00982029	0.0439911

## Sheet: Table S10
Table S10. Primers used in this study.
Gene name	Gene ID	Forward primer sequence (5'-3')	Reverse primer sequence (5'-3')	Purpose
AhTPP1A	Arahy.FIK9JS	AAGTATCCCTCAGCT	ATCGACGATCGGG	qRT-PCR
		GACGAGCTCGGTACCCGGGGATCCATGGACTTGAAATCAAATCAC	CTTGCTCACCATGTCGACTCTAGATATAAGGCTTTTTAGGGGGCTTGAC	subcellular localization
		GACTCACTATAGGGAATATTAAGCTTATGGACTTGAAATCAAATCACACCCCTG	CCTTCGAAGGGCCCTCTAGACTCGAGCTATATAAGGCTTTTTAGGGGGCTTGAC	over expression in yeast
AhTPP2A	Arahy.P5P8C7	GAGATCAGTGTTAAAC	GAAATACATCACTACAGTC	qRT-PCR
AhTPP5A	Arahy.0FY2NM	GAGGATCATCGTTTTCC	CATGTCACAATGCT	qRT-PCR
		GACGAGCTCGGTACCCGGGGATCCATGAACTATATGTTTATTCTC	CTTGCTCACCATGTCGACTCTAGAAGGGCATGGTTTTGGGATAG	subcellular localization
		GACTCACTATAGGGAATATTAAGCTTATGAACTATATGTTTATTCTCATTG	CCTTCGAAGGGCCCTCTAGACTCGAGTTAAGGGCATGGTTTTGGGATAG	over expression in yeast
AhTPP6A	Arahy.B1753N	GAGAACAACAAATTC	CCTTGGGTTAGCTTTAG	qRT-PCR
Actin	Aradu.W2Y55	TAAGAACAATGTTGCCATACAGA	GTTGCCTTGGATTATGAGC	internal reference gene for qRT-PCR analysis in peanut
AhTPP2B	Arahy.FJ2B1F	AAGATCAGTGTTAAAG	GAAATACATCACTACAGTT	qRT-PCR
AhTPP8B	Arahy.S15BQI	CGAAGATGCTTTCAAG	CGCATGGATACCTTTC	qRT-PCR
